# Supplementary material for: Impact of age of first exposure to Plasmodium falciparum on antibody responses to malaria in children: a randomized, controlled trial in Mozambique
Source: Malar J. 2014 Mar 27;13:121. doi: 10.1186/1475-2875-13-121 (PMC3986595; doi:10.1186/1475-2875-13-121)
Supplement: Additional file 2 — Variables associated to antibody levels assessed by multilevel regression model. Analyse of variables associated with antibody levels assessed by mixed-effects linear regression models including the following variables: intervention group, age, season, neighbourhood, previous infection, current infection, low birth weight, placental infection, placental inflammation and congenital infection. [file 1475-2875-13-121-S2.xls]

## Sheet: Sheet1
		Additional file 2
		Antibody	Antigen	Variable	N	Prop. Diff	95% CI	P value
		IgG	MSP-119	Intervention (LE)	103	1.14	1.00;1.30	0.1342
				Intervention (EE)	93	1.04	0.92;1.19
				Dry season	159	0.88	0.80;0.97	0.0069		N: Highest number of children with positive events per variable
				Previous infections	173	1.58	1.39;1.80	<0.0001		Prop. Diff: Proportion diference
				Current infections	106	1.40	1.19;180	<0.0001		CI: Confidence interval
				Congenital infections	24	1.17	0.96;1.04	0.1223		P value: Using likelihood ratio test
				Placental infection	49	0.89	0.77;1.04	0.1275		LE: Late exposure groups;
				Inflamation of placenta	54	1.30	0.97;1.74	0.2875		EE: Early exposure group
				Low birth weight	21	1.22	1.00;1.50	0.0552
			AMA-1	Intervention (LE)	105	1.10	0.98;1.24	0.2017
				Intervention (EE)	93	1.09	0.97;1.24
				Dry season	159	0.90	0.84;0.97	0.0034
				Previous infections	173	1.24	1.11;1.38	0.0001
				Current infections	106	1.23	1.08;1.40	0.0017
				Congenital infections	24	1.22	1.01;1.47	0.0450
				Placental infection	51	1.13	0.99;1.30	0.1560
				Inflamation of placenta	54	1.12	0.86;1.48	0.1964
				Low birth weight	23	1.05	0.87;1.26	0.6256
			EBA-175	Intervention (LE)	103	1.08	0.97;1.20	0.3231
				Intervention (EE)	93	1.01	0.91;1.12
				Dry season	159	0.98	0.91;1.05	0.5383
				Previous infections	173	1.06	0.95;1.18	0.2847
				Current infections	106	1.09	0.96;1.25	0.1913
				Congenital infections	24	1.31	1.11;1.55	0.0015
				Placental infection	49	1.02	0.90;1.15	0.9333
				Inflamation of placenta	54	1.00	0.79;1.28	0.9913
				Low birth weight	21	1.08	0.91;1.28	0.3596
		IgG1	MSP-119	Intervention (LE)	103	1.14	0.99;1.30	0.1816
				Intervention (EE)	93	1.06	0.92;1.22
				Dry season	159	0.94	0.85;1.04	0.2359
				Previous infections	173	1.68	1.47;1.93	<0.0001
				Current infections	106	1.41	1.18;1.69	0.0001
				Congenital infections	22	1.21	0.98;1.50	0.1595
				Placental infection	49	0.92	0.79;1.07	0.1595
				Inflamation of placenta	54	1.22	0.89;1.66	0.4220
				Low birth weight	21	1.31	1.06;1.63	0.0130
			AMA-1	Intervention (LE)	105	1.13	0.98;1.30	0.1998
				Intervention (EE)	93	1.09	0.95;1.26
				Dry season	159	0.86	0.86;0.94	0.0003
				Previous infections	173	1.26	1.11;1.43	0.0003
				Current infections	106	1.28	1.11;1.48	0.0008
				Congenital infections	24	1.31	1.05;1.63	0.0228
				Placental infection	51	1.20	1.03;1.41	0.0502
				Inflamation of placenta	54	1.10	0.80;1.51	0.3625
				Low birth weight	23	1.10	0.89;1.37	0.3736
			EBA-175	Intervention (LE)	103	1.10	0.98;1.22	0.2457
				Intervention (EE)	93	1.03	0.92;1.15
				Dry season	159	0.88	0.82;0.95	0.0005
				Previous infections	173	1.09	0.98;1.21	0.1202
				Current infections	106	1.04	0.91;1.18	0.5879
				Congenital infections	24	1.32	1.11;1.57	0.0046
				Placental infection	49	1.05	0.92;1.19	0.6833
				Inflamation of placenta	54	1.04	0.81;1.34	0.8749
				Low birth weight	21	1.06	0.89;1.26	0.5360
		IgG3	MSP-119	Intervention (LE)	103	1.11	1.03;1.20	0.0204
				Intervention (EE)	93	1.06	0.98;1.14
				Dry season	159	0.97	0.92;1.03	0.3415
				Previous infections	173	1.14	1.05;1.23	0.0011
				Current infections	106	1.54	1.38;1.71	<0.0001
				Congenital infections	24	1.13	1.00;1.12	0.0605
				Placental infection	49	1.02	0.94;1.12	0.4331
				Inflamation of placenta	54	1.20	1.01;1.42	0.0413
				Low birth weight	21	1.10	0.98;1.24	0.1111
			AMA-1	Intervention (LE)	105	1.08	0.97;1.20	0.3665
				Intervention (EE)	93	1.05	0.94;1.17
				Dry season	159	0.98	0.91;1.05	0.5164
				Previous infections	173	1.16	1.05;1.29	0.0050
				Current infections	106	1.34	1.17;1.53	<0.0001
				Congenital infections	24	1.05	0.89;1.24	0.0820
				Placental infection	51	1.07	0.95;1.21	0.2745
				Inflamation of placenta	54	1.39	1.09;1.77	0.0107
				Low birth weight	23	1.10	0.93;1.29	0.2836
			EBA-175	Intervention (LE)	103	1.04	0.96;1.12	0.4690
				Intervention (EE)	93	0.99	0.92;1.07
				Dry season	159	1.10	1.04;1.17	0.0006
				Previous infections	173	1.01	0.93;1.09	0.8540
				Current infections	106	1.11	1.01;1.23	0.0388
				Congenital infections	24	1.08	0.96;1.22	0.4048
				Placental infection	49	0.94	0.87;1.03	0.3721
				Inflamation of placenta	54	1.01	0.85;1.19	0.9796
				Low birth weight	21	1.05	0.94;1.18	0.3721
		IgM	MSP-119	Intervention (LE)	103	0.99	0.94;1.05	0.9347
				Intervention (EE)	93	0.99	0.93;1.05
				Dry season	159	1.10	1.05;1.15	<0.0001
				Previous infections	173	1.01	0.95;1.07	0.7568
				Current infections	106	1.16	1.07;1.26	0.0005
				Congenital infections	24	1.01	0.92;1.18	0.8105
				Placental infection	49	0.93	0.87;0.99	0.0789
				Inflamation of placenta	54	0.97	0.85;1.28	0.5934
				Low birth weight	21	1.06	0.96;1.16	0.2404
			AMA-1	Intervention (LE)	103	1.01	0.95;1.07	0.7993
				Intervention (EE)	93	0.99	0.93;1.05
				Dry season	159	0.90	0.86;0.94	<0.0001
				Previous infections	173	1.01	0.95;1.07	0.8151
				Current infections	106	1.03	0.95;1.11	0.4781
				Congenital infections	24	1.14	1.03;1.26	0.0290
				Placental infection	51	1.02	0.95;1.10	0.3708
				Inflamation of placenta	54	0.91	0.79;1.04	0.2201
				Low birth weight	23	1.01	0.92;1.12	0.7972
			EBA-175	Intervention (LE)	103	0.99	0.93;1.04	0.6855
				Intervention (EE)	93	0.97	0.92;1.03
				Dry season	159	1.08	1.03;1.12	0.0005
				Previous infections	173	1.00	0.94;1.06	0.9729
				Current infections	106	1.03	0.96;1.11	0.4119
				Congenital infections	24	1.00	0.91;1.10	0.2346
				Placental infection	49	0.95	0.89;1.01	0.1176
				Inflamation of placenta	54	1.04	0.91;1.19	0.2765
				Low birth weight	21	1.05	0.95;1.15	0.3318
